# Supplementary material for: Emergence of carbapenem-resistant Salmonella Typhi harboring blaNDM-5 in India: genomic evidence from a multicenter study
Source: Front Microbiol. 2025 Dec 3;16:1685068. doi: 10.3389/fmicb.2025.1685068 (PMC12708597; doi:10.3389/fmicb.2025.1685068)
Supplement: Supplementary file 3 [file Table_1.XLSX]

## Sheet: Table_S1
Table S1 Patient details with clinical affiliation and travel histories
S. No	Isolate ID	Clinical affiliations	Travel histories
1	ERR14867532 (B2288)	Indira Gandhi Institute of Child Health, Bengaluru	No
2	ERR14867533 (B5777)	Baby Memorial Hospital, Kozhikode	NA
3	ERR14867544 (B5971)	Baby Memorial Hospital, Kozhikode	Yes
4	ERR15187847 (ADLM-01)	Agilus Diagnostic Labs Mumbai	NA
5	ERR14867534 (BT-15499)	St. John’s Medical College Hospital, Bengaluru	NA
6	ERR14867535 (BT-10862)	St. John’s Medical College Hospital, Bengaluru	NA
7	ERR14867536 (BT-15709)	St. John’s Medical College Hospital, Bengaluru	NA
8	ERR14867537 (BT-15401)	St. John’s Medical College Hospital, Bengaluru	NA
9	ERR14867538 (BT-14177)	St. John’s Medical College Hospital, Bengaluru	NA
10	ERR14867539 (BT-12236)	St. John’s Medical College Hospital, Bengaluru	NA
11	ERR14867540 (BT-17157)	St. John’s Medical College Hospital, Bengaluru	NA
12	ERR14867541 (BT-15985)	St. John’s Medical College Hospital, Bengaluru	NA
13	ERR14867542 (FB01)	Fortis Hospitals, Bengaluru	NA
14	ERR14867543 (PDH2)	P.D.Hinduja National Hospital & Medical Research Centre, Mumbai	NA
15	ERR14867545 (BC248)	KIMS, Trivandrum	Yes
16	ERR14867546 (BT-15515)	St. John’s Medical College Hospital, Bengaluru	NA
17	ERR15187848 (BA4920)	CMC, Chittoor Hospital	NA
18	ERR15187849 (480/16319)	Fortis Hospitals, Bengaluru	NA
19	ERR15187850 (BT-1949)	St. John’s Medical College Hospital, Bengaluru	NA
20	ERR15187851 (336/11763 )	Fortis Hospitals, Bengaluru	NA
21	ERR15187852 (FB02)	Fortis Hospitals, Bengaluru	NA
22	ERR15187853 (BT-17019)	St. John’s Medical College Hospital, Bengaluru	NA
23	ERR15663529 (BT0149A)	Sahyadri Speciality Labs, Pune	No
24	ERR15663527 (BC-29)	Indira Gandhi Institute of Child Health, Bengaluru	NA
25	ERR15663528 (BC-474)	Indira Gandhi Institute of Child Health, Bengaluru	NA
26	ERR15663530 (BT-4233)	St. John’s Medical College Hospital, Bengaluru	NA
27	ERR15663532 (BT-4326)	St. John’s Medical College Hospital, Bengaluru	NA
28	ERR15663531 (BT-4277)	St. John’s Medical College Hospital, Bengaluru	NA
29	ERR15663526 (B-1295)	Indira Gandhi Institute of Child Health, Bengaluru	NA
30	ERR15663535 (FB03)	Fortis Hospitals, Bengaluru	NA
31	ERR15663533 (BT-5665)	St. John’s Medical College Hospital, Bengaluru	NA
32	ERR15663534 (BT-6355)	St. John’s Medical College Hospital, Bengaluru	NA
*NA- Not available

## Sheet: Table_S2
Table S2 Complete list of genomes included in the study
S. No	SRA accession number	Assembly Accession number	Bioproject Accession Number	Final_genotype	Year	Region	Country_Origin		blaTEM-1D	catA1	dfrA	sul1/2	blaSHV-12	blaCTX-M-15	qnrB/S	blaNDM-5		gyrA_S83F/Y	gyrA_D87G/N/Y	parC_S80I		IncFIB(K)	IncFIB(pHCM2)	IncHI1A	IncX1/X3	IncY	IncN
1	ERR1010007		PRJEB8666	2.3.2	2013	Africa	Burkina Faso		0	0	0	0	0	0	0	0		0	0	0		0	0	0	0	0	0
2	ERR984778		PRJEB8666	3.1.1	2013	Africa	Burkina Faso		0	1	1	1	0	0	0	0		0	0	0		0	0	0	0	0	0
3	ERR357600		ERP001718	3.3.2	2011	South Asia	Nepal		0	0	0	0	0	0	0	0		0	0	0		0	0	0	0	0	0
4	ERR998612		PRJEB8666	1.2	2012	Africa	Ethiopia		0	0	0	0	0	0	0	0		0	0	0		0	0	0	0	0	0
5	ERR3283065		PRJEB20541	2.1.7.1	2009	Oceania	Papua New Guinea		0	0	0	0	0	0	0	0		0	0	0		0	0	0	0	0	0
6	ERR338025		ERP001718	2.4	2010	Africa	South Africa		0	0	0	0	0	0	0	0		0	0	0		0	0	0	0	0	0
7	ERR5751745		ERP123572	4.3.1.1.EA1	2020	Africa	South Africa		1	1	1	1	0	0	0	0		0	0	0		0	0	0	0	0	0
8	ERR4451625		ERP123572	3.3.1	2018	Africa	South Africa		0	0	0	0	0	0	0	0		0	0	0		0	0	0	0	0	0
9	ERR4451227		ERP123572	1.1.2	2020	Africa	South Africa		0	0	0	0	0	0	0	0		0	0	0		0	0	0	0	0	0
10	ERR4362422		PRJEB30334	4.3.1.1	2017	South Asia	Bangladesh		0	0	0	0	0	0	0	0		1	0	0		0	1	0	0	0	0
11	ERR4362381		PRJEB30334	4.3.1.3.Bdq	2017	South Asia	Bangladesh		1	0	0	1	0	0	1	0		1	0	0		1	0	0	0	0	0
12	ERR4362371		PRJEB30334	2.3.3	2016	South Asia	Bangladesh		0	0	0	0	0	0	0	0		1	0	0		0	0	0	0	0	0
13	ERR4362710		PRJEB30334	3.2.2	2016	South Asia	Bangladesh		0	0	0	0	0	0	0	0		1	0	0		0	0	0	1	0	0
14	ERR4362617		PRJEB30334	3.3.2.Bd1	2017	South Asia	Bangladesh		0	0	0	0	0	0	0	0		1	0	0		0	0	0	0	0	0
15	ERR4362559		PRJEB30334	2.0.1	2017	South Asia	Bangladesh		0	0	0	0	0	0	0	0		1	0	0		0	0	0	0	0	0
16	ERR4325922		PRJEB30334	4.3.1.3	2018	South Asia	Bangladesh		1	1	1	1	0	0	0	0		1	0	0		0	0	1	0	0	0
17	ERR4326171		PRJEB30334	2	2018	South Asia	Bangladesh		0	0	0	0	0	0	0	0		0	0	0		0	0	0	0	0	0
18	ERR4325995		PRJEB30334	3.1.2	2017	South Asia	Bangladesh		0	0	0	0	0	0	0	0		0	1	0		0	0	0	0	0	0
19	ERR5192585		PRJEB30334	4.3.1.1	2017	South Asia	Bangladesh		1	1	1	1	0	0	0	0		1	0	0		0	1	0	0	0	0
20	ERR1788835		PRJEB12392	4.3.1.1	2006	South Asia	India		1	1	1	1	0	0	0	0		1	0	0		0	0	1	0	0	0
21	ERR1788832		PRJEB12392	4.3.1.1	2006	South Asia	India		0	0	0	0	0	0	0	0		1	0	0		0	0	0	0	0	0
22	ERR1788828		PRJEB12392	4.3.1.1	2005	South Asia	India		1	1	1	1	0	0	0	0		1	0	0		0	0	1	0	0	0
23	ERR1788825		PRJEB12392	4.3.1.1	2005	South Asia	India		0	0	0	0	0	0	0	0		1	0	0		0	0	0	0	0	0
24	ERR1788824		PRJEB12392	4.3.1.1	2005	South Asia	India		0	0	0	0	0	0	0	0		1	0	0		0	0	0	0	0	0
25	ERR1788823		PRJEB12392	2.5	2005	South Asia	India		0	0	0	0	0	0	0	0		0	1	0		0	0	0	0	0	0
26	ERR1788813		PRJEB12392	4.3.1.1	2004	South Asia	India		0	0	0	0	0	0	0	0		1	0	0		0	0	0	0	0	0
27	ERR1788810		PRJEB12392	4.3.1.1	2004	South Asia	India		0	0	0	0	0	0	0	0		1	0	0		0	0	0	0	0	0
28	ERR1788804		PRJEB12392	4.3.1.1	2003	South Asia	India		0	0	0	0	0	0	0	0		1	0	0		0	0	0	0	0	0
29	ERR1788802		PRJEB12392	4.3.1.1	2003	South Asia	India		0	0	0	0	0	0	0	0		1	0	0		0	0	0	0	0	0
30	ERR1788801		PRJEB12392	4.3.1.1	2002	South Asia	India		0	0	0	0	0	0	0	0		1	0	0		0	0	0	0	0	0
31	ERR1788797		PRJEB12392	4.3.1.1	2001	South Asia	India		0	0	0	0	0	0	0	0		1	0	0		0	0	0	0	0	0
32	ERR1788795		PRJEB12392	4.3.1.1	2001	South Asia	India		0	0	0	0	0	0	0	0		1	0	0		0	0	0	0	0	0
33	ERR1788787		PRJEB12392	4.3.1.1	1998	South Asia	India		1	1	1	1	0	0	0	0		1	0	0		0	0	1	0	0	0
34	ERR1788776		PRJEB12392	3.2	1994	South Asia	India		0	0	0	0	0	0	0	0		0	0	0		0	0	0	0	0	0
35	ERR1788770		PRJEB12392	4.3.1.1	1993	South Asia	India		1	1	1	1	0	0	0	0		0	1	0		0	0	0	0	0	0
36	ERR1788766		PRJEB12392	4.3.1.1	1992	South Asia	India		1	1	1	1	0	0	0	0		0	0	0		0	0	0	0	0	0
37	ERR1788765		PRJEB12392	4.3.1.1	1992	South Asia	India		0	0	0	0	0	0	0	0		0	0	0		0	0	0	0	0	0
38	ERR1788763		PRJEB12392	4.3.1.1	1992	South Asia	India		0	0	0	0	0	0	0	0		0	0	0		0	0	0	0	0	0
39	ERR1788760		PRJEB12392	4.3.1.1	1991	South Asia	India		1	1	1	1	0	0	0	0		0	0	0		0	0	0	0	0	0
40	ERR1788756		PRJEB12392	3.0.2	1991	South Asia	India		0	0	0	0	0	0	0	0		0	0	0		0	0	0	0	0	0
41	ERR1788738		PRJEB12392	4.3.1.1	1991	South Asia	India		1	1	1	1	0	0	0	0		0	0	0		0	0	1	0	0	0
42	ERR1788922		PRJEB12392	4.3.1.1	2015	South Asia	India		0	0	0	0	0	0	0	0		1	0	0		0	0	0	0	0	0
43	ERR1788921		PRJEB12392	4.3.1.1	2015	South Asia	India		0	0	0	0	0	0	0	0		1	0	0		0	0	0	0	0	0
44	ERR1788920		PRJEB12392	4.3.1.1	2015	South Asia	India		1	1	1	1	0	0	0	0		1	0	0		0	1	0	0	0	0
45	ERR1788919		PRJEB12392	4.3.1.1	2015	South Asia	India		0	0	0	0	0	0	0	0		1	0	0		0	0	0	0	0	0
46	ERR1788913		PRJEB12392	4.3.1.1	2014	South Asia	India		0	0	0	0	0	0	0	0		1	0	0		0	0	0	0	0	0
47	ERR1788911		PRJEB12392	4.3.1.1	2014	South Asia	India		0	0	0	0	0	0	0	0		1	0	0		0	0	0	0	0	0
48	ERR1788909		PRJEB12392	4.3.1.1	2014	South Asia	India		0	0	0	0	0	0	0	0		1	0	0		0	0	0	0	0	0
49	ERR1788908		PRJEB12392	4.3.1.2.1	2014	South Asia	India		0	0	0	0	0	0	0	0		1	1	1		0	0	0	0	0	0
50	ERR1788753		PRJEB12392	4.3.1.1	1991	South Asia	India		1	1	1	1	0	0	0	0		0	0	0		0	0	1	0	0	0
51	ERR1788903		PRJEB12392	4.3.1.1	2013	South Asia	India		0	0	0	0	0	0	0	0		1	0	0		0	0	0	0	0	0
52	ERR1788901		PRJEB12392	4.3.1.1	2013	South Asia	India		0	0	0	0	0	0	0	0		1	0	0		0	0	0	0	0	0
53	ERR1788897		PRJEB12392	4.3.1.1	2013	South Asia	India		0	0	0	0	0	0	0	0		1	0	0		0	0	0	0	0	0
54	ERR1788893		PRJEB12392	4.3.1.1	2012	South Asia	India		0	0	0	0	0	0	0	0		1	0	0		0	0	0	0	0	0
55	ERR1788891		PRJEB12392	4.3.1.1	2012	South Asia	India		0	0	0	0	0	0	0	0		1	0	0		0	0	0	0	0	0
56	ERR1788888		PRJEB12392	4.3.1.1	2012	South Asia	India		1	1	1	1	0	0	0	0		1	0	0		0	1	0	0	0	0
57	ERR1788887		PRJEB12392	4.3.1.1	2012	South Asia	India		0	0	0	0	0	0	0	0		1	0	0		0	0	0	0	0	0
58	ERR1788884		PRJEB12392	4.3.1.1	2012	South Asia	India		0	0	0	0	0	0	0	0		1	0	0		0	0	0	0	0	0
59	ERR1788874		PRJEB12392	4.3.1.1	2011	South Asia	India		1	1	1	1	0	0	0	0		0	0	0		0	0	0	0	0	0
60	ERR1788857		PRJEB12392	4.3.1.1	2009	South Asia	India		1	1	1	1	0	0	0	0		1	0	0		0	1	0	0	0	0
61	ERR1788856		PRJEB12392	4.3.1.1	2009	South Asia	India		1	1	1	1	0	0	0	0		1	0	0		0	0	1	0	0	0
62	ERR1788855		PRJEB12392	4.3.1.1	2009	South Asia	India		0	0	0	0	0	0	0	0		1	0	0		0	0	0	0	0	0
63	ERR1788851		PRJEB12392	4.3.1.1	2008	South Asia	India		0	0	0	0	0	0	0	0		1	0	0		0	0	0	0	0	0
64	ERR1788849		PRJEB12392	4.3.1.1	2008	South Asia	India		0	0	0	0	0	0	0	0		1	0	0		0	0	0	0	0	0
65	ERR1788747		PRJEB12392	4.3.1.1	1991	South Asia	India		0	0	0	0	0	0	0	0		0	0	0		0	0	0	0	0	0
66	ERR1788843		PRJEB12392	4.3.1.1	2007	South Asia	India		0	0	0	0	0	0	0	0		1	0	0		0	0	0	0	0	0
67	ERR1788842		PRJEB12392	4.3.1.1	2007	South Asia	India		0	0	0	0	0	0	0	0		1	0	0		0	0	0	0	0	0
68	ERR1788840		PRJEB12392	4.3.1.1	2007	South Asia	India		1	1	1	1	0	0	0	0		0	1	0		0	0	0	0	0	0
69	ERR1788837		PRJEB12392	4.3.1.1	2007	South Asia	India		0	0	0	0	0	0	0	0		1	0	0		0	0	0	0	0	0
70	ERR1788746		PRJEB12392	4.3.1.1	1991	South Asia	India		0	0	0	0	0	0	0	0		0	0	0		0	0	1	0	0	0
71	ERR1764378		PRJEB12392	4.3.1.1	2016	South Asia	India		0	0	0	0	0	0	0	0		1	0	0		0	0	0	0	0	0
72	ERR1764377		PRJEB12392	4.3.1.1	2016	South Asia	India		0	0	0	0	0	0	0	0		1	0	0		0	0	0	0	0	0
73	ERR4992796		PRJEB14050	4.3.1.1	2017	South Asia	India		0	0	0	0	0	0	0	0		1	0	0		0	0	0	0	0	0
74	ERR4992794		PRJEB14050	4.3.1.1	2018	South Asia	India		0	0	0	0	0	0	0	0		1	0	0		0	0	0	0	0	0
75	ERR4992783		PRJEB14050	4.3.1	2018	South Asia	India		0	0	0	0	0	0	0	0		1	0	0		0	0	0	0	0	0
76	ERR4992759		PRJEB14050	4.3.1.1	2018	South Asia	India		0	0	0	0	0	0	0	0		1	0	0		0	0	0	0	0	0
77	ERR4992723		PRJEB14050	4.3.1.1	2018	South Asia	India		1	1	1	1	0	0	0	0		0	1	0		0	0	0	0	0	0
78	ERR4992709		PRJEB14050	4.3.1.1	2017	South Asia	India		1	1	1	1	0	0	0	0		1	0	0		0	1	0	0	0	0
79	ERR4992645		PRJEB14050	3.3	2018	South Asia	India		0	0	0	0	0	0	0	0		1	0	0		0	0	0	0	0	0
80	ERR4790842		PRJEB14050	4.3.1.1	2018	South Asia	India		0	0	0	0	0	0	0	0		1	0	0		0	0	0	0	0	0
81	ERR4790829		PRJEB14050	4.3.1.1	2018	South Asia	India		0	0	0	0	0	0	0	0		1	0	0		0	0	0	0	0	0
82	ERR4790803		PRJEB14050	4.3.1.1	2018	South Asia	India		0	0	0	0	0	0	0	0		1	0	0		0	1	0	0	0	0
83	ERR4790795		PRJEB14050	4.3.1.1	2018	South Asia	India		0	0	0	0	0	0	0	0		1	0	0		0	0	0	0	0	0
84	ERR4790771		PRJEB14050	4.3.1.1	2018	South Asia	India		0	0	0	0	0	0	0	0		1	0	0		0	0	0	0	0	0
85	ERR4790770		PRJEB14050	4.3.1.1	2018	South Asia	India		0	0	0	0	0	0	0	0		1	0	0		0	0	0	0	0	0
86	ERR4790762		PRJEB14050	2.2	2018	South Asia	India		0	0	0	0	0	0	0	0		1	0	0		0	0	0	0	0	0
87	ERR4790761		PRJEB14050	4.3.1.1	2018	South Asia	India		0	0	0	0	0	0	0	0		1	0	0		0	0	0	0	0	0
88	ERR4790760		PRJEB14050	4.3.1.1	2018	South Asia	India		0	0	0	0	0	0	0	0		1	0	0		0	0	0	0	0	0
89	ERR4790756		PRJEB14050	2.0.2	2018	South Asia	India		0	0	0	0	0	0	0	0		0	0	0		0	0	0	1	0	0
90	ERR4790725		PRJEB14050	4.3.1.1	2018	South Asia	India		0	0	0	0	0	0	0	0		1	0	0		0	0	0	0	0	0
91	ERR4790718		PRJEB14050	2.2.2	2018	South Asia	India		0	0	0	0	0	0	0	0		1	0	0		0	1	0	0	0	0
92	ERR4790706		PRJEB14050	4.3.1.1	2018	South Asia	India		1	1	1	1	0	0	0	0		1	0	0		0	1	0	0	0	0
93	ERR4790681		PRJEB14050	4.3.1.1	2018	South Asia	India		0	0	0	0	0	0	0	0		1	0	0		0	0	0	0	0	0
94	ERR4790677		PRJEB14050	4.3.1.1	2018	South Asia	India		0	0	0	0	0	0	0	0		1	0	0		0	0	0	0	0	0
95	ERR4634590		PRJEB14050	4.3.1.1	2018	South Asia	India		0	0	0	0	0	0	0	0		1	0	0		0	0	0	0	0	0
96	ERR4634588		PRJEB14050	4.3.1.1	2018	South Asia	India		1	1	1	1	0	0	0	0		1	0	0		0	1	0	0	0	0
97	ERR4634568		PRJEB14050	3	2018	South Asia	India		0	0	0	0	0	0	0	0		1	0	0		0	0	0	0	0	0
98	ERR4634559		PRJEB14050	4.3.1.1	2018	South Asia	India		0	0	0	0	0	0	0	0		1	0	0		0	0	0	0	0	0
99	ERR4634509		PRJEB14050	4.3.1.1	2017	South Asia	India		0	0	0	0	0	0	0	0		0	0	0		0	0	0	0	0	0
100	ERR6118187		PRJEB42715	4.3.1.1	2019	South Asia	India		0	0	0	0	0	0	0	0		1	0	0		0	0	0	0	0	0
101	ERR6118158		PRJEB42715	4.3.1.1	2017	South Asia	India		0	0	0	0	0	0	0	0		1	0	0		0	0	0	0	0	0
102	ERR6118105		PRJEB42715	4.3.1.1	2019	South Asia	India		0	0	0	0	0	0	0	0		1	0	0		0	0	0	0	0	0
103	ERR6118075		PRJEB42715	4.3.1.1	2019	South Asia	India		0	0	0	0	0	0	0	0		1	0	0		0	0	0	0	0	0
104	ERR5201354		PRJEB42715	4.3.1.1	2019	South Asia	India		1	1	1	1	0	0	0	0		1	0	0		0	1	0	0	0	0
105	ERR5201329		PRJEB42715	4.3.1.1	2018	South Asia	India		0	0	0	0	0	0	0	0		1	0	0		0	0	0	0	0	0
106	ERR5201327		PRJEB42715	4.3.1.1	2018	South Asia	India		0	0	0	0	0	0	0	0		1	0	0		0	0	0	0	0	0
107	ERR5201325		PRJEB42715	4.3.1.1	2018	South Asia	India		0	0	0	0	0	0	0	0		1	0	0		0	0	0	0	0	0
108	ERR5201322		PRJEB42715	4.3.1.1	2019	South Asia	India		1	1	1	1	0	0	0	0		1	0	0		0	1	0	0	0	0
109	ERR5201307		PRJEB42715	4.3.1.2	2018	South Asia	India		0	0	0	0	0	0	0	0		1	0	0		0	0	0	0	0	0
110	ERR5201302		PRJEB42715	4.3.1.1	2018	South Asia	India		1	1	1	1	0	0	0	0		1	0	0		0	0	0	0	0	0
111	ERR5201298		PRJEB42715	4.3.1.1	2018	South Asia	India		0	0	0	0	0	0	0	0		1	0	0		0	1	0	0	0	0
112	ERR5201273		PRJEB42715	4.3.1.1	2019	South Asia	India		0	0	0	0	0	0	0	0		1	0	0		0	0	0	0	0	0
113	ERR5201271		PRJEB42715	4.3.1.1	2018	South Asia	India		0	0	0	0	0	0	0	0		1	0	0		0	0	0	0	0	0
114	ERR5201267		PRJEB42715	4.3.1.1	2019	South Asia	India		0	0	0	0	0	0	0	0		1	0	0		0	0	0	0	0	0
115	ERR5201264		PRJEB42715	4.3.1.1	2018	South Asia	India		1	1	1	1	0	0	0	0		1	0	0		0	0	0	0	0	0
116	ERR5201250		PRJEB42715	4.3.1.1	2017	South Asia	India		0	0	0	0	0	0	0	0		1	0	0		0	0	0	0	0	0
117	ERR5201248		PRJEB42715	4.3.1.1	2018	South Asia	India		0	0	0	0	0	0	0	0		1	0	0		0	0	0	0	0	0
118	ERR5201246		PRJEB42715	4.3.1.1	2018	South Asia	India		0	0	0	0	0	0	0	0		1	0	0		0	0	0	0	0	0
119	ERR5201244		PRJEB42715	4.3.1.1	2018	South Asia	India		0	0	0	0	0	0	0	0		1	0	0		0	0	0	0	0	0
120	ERR5201241		PRJEB42715	4.3.1.1	2017	South Asia	India		0	0	0	0	0	0	0	0		1	0	0		0	0	0	0	0	0
121	ERR5201234		PRJEB42715	4.3.1.1	2018	South Asia	India		0	0	0	0	0	0	0	0		1	0	0		0	0	0	0	0	0
122	ERR5201233		PRJEB42715	4.3.1.1	2018	South Asia	India		0	0	0	0	0	0	0	0		1	0	0		0	0	0	0	0	0
123	ERR5201228		PRJEB42715	4.3.1.1	2018	South Asia	India		0	0	0	0	0	0	0	0		1	0	0		0	0	0	0	0	0
124	ERR5201227		PRJEB42715	4.3.1.1	2018	South Asia	India		0	0	0	0	0	0	0	0		1	0	0		0	1	0	0	0	0
125	ERR5201222		PRJEB42715	4.3.1.1	2018	South Asia	India		0	0	0	0	0	0	0	0		1	0	0		0	0	0	0	0	0
126	ERR5201186		PRJEB42715	4.3.1.1	2018	South Asia	India		1	1	1	1	0	0	0	0		1	0	0		0	1	0	0	0	0
127	ERR5201182		PRJEB42715	4.3.1	2018	South Asia	India		0	0	0	0	0	0	0	0		1	0	0		0	0	0	0	0	0
128	ERR5201177		PRJEB42715	4.3.1.1	2018	South Asia	India		0	0	0	0	0	0	0	0		1	0	0		0	0	0	0	0	0
129	ERR5201141		PRJEB42715	4.3.1.1	2018	South Asia	India		0	0	0	0	0	0	0	0		1	0	0		0	0	0	0	0	0
130	ERR5201138		PRJEB42715	4.3.1.1	2019	South Asia	India		1	1	1	1	0	0	0	0		1	0	0		0	1	0	0	0	0
131	ERR5201136		PRJEB42715	4.3.1.1	2018	South Asia	India		1	1	1	1	0	0	0	0		1	0	0		0	1	0	0	0	0
132	ERR5201096		PRJEB42715	4.3.1.1	2018	South Asia	India		0	0	0	0	0	0	0	0		1	0	0		0	0	0	0	0	0
133	ERR5201093		PRJEB42715	4.3.1.1	2019	South Asia	India		0	0	0	0	0	0	0	0		1	0	0		0	0	0	0	0	0
134	ERR5201083		PRJEB42715	4.3.1.1	2019	South Asia	India		0	0	0	0	0	0	0	0		1	0	0		0	0	0	0	0	0
135	ERR5201065		PRJEB42715	4.3.1.1	2018	South Asia	India		0	0	0	0	0	0	0	0		1	0	0		0	0	0	0	0	0
136	ERR5201064		PRJEB42715	4.3.1.1	2019	South Asia	India		0	0	0	0	0	0	0	0		1	0	0		0	0	0	0	0	0
137	ERR5201061		PRJEB42715	4.3.1.1	2019	South Asia	India		0	0	0	0	0	0	0	0		1	0	0		0	0	0	0	0	0
138	ERR5201050		PRJEB42715	4.3.1.1	2018	South Asia	India		1	1	1	1	0	0	0	0		1	0	0		0	1	0	0	0	0
139	ERR5201035		PRJEB42715	4.3.1.1	2019	South Asia	India		0	0	0	0	0	0	0	0		1	0	0		0	0	0	0	0	0
140	ERR5201024		PRJEB42715	4.3.1.1	2018	South Asia	India		0	0	0	0	0	0	0	0		1	0	0		0	0	0	0	0	0
141	ERR5201021		PRJEB42715	4.3.1.1	2018	South Asia	India		1	1	1	1	0	0	0	0		1	0	0		0	0	0	0	0	0
142	ERR5201016		PRJEB42715	4.3.1.1	2018	South Asia	India		1	0	0	1	0	0	0	0		1	0	0		0	0	0	0	0	0
143	ERR5201008		PRJEB42715	4.3.1.1	2019	South Asia	India		0	1	1	1	0	0	0	0		1	0	0		0	1	0	0	0	0
144	ERR5200999		PRJEB42715	4.3.1.1	2018	South Asia	India		0	0	0	0	0	0	0	0		1	0	0		0	0	0	0	0	0
145	ERR5200973		PRJEB42715	4.3.1.1	2018	South Asia	India		0	0	0	0	0	0	0	0		1	0	0		0	0	0	0	0	0
146	ERR5200971		PRJEB42715	4.3.1.1	2019	South Asia	India		1	1	1	1	0	0	0	0		1	0	0		0	1	0	0	0	0
147	ERR5200958		PRJEB42715	4.3.1.1	2018	South Asia	India		0	0	0	0	0	0	0	0		0	0	0		0	1	0	0	0	0
148	ERR5200950		PRJEB42715	4.3.1.1	2019	South Asia	India		0	0	0	0	0	0	0	0		1	0	0		0	0	0	0	0	0
149	ERR5200930		PRJEB42715	4.3.1.1	2018	South Asia	India		0	0	0	0	0	0	0	0		1	0	0		0	0	0	0	0	0
150	ERR5200923		PRJEB42715	4.3.1.1	2019	South Asia	India		1	1	1	1	0	0	0	0		1	0	0		0	1	0	0	0	0
151	ERR5200914		PRJEB42715	4.3.1.1	2019	South Asia	India		0	0	0	0	0	0	0	0		1	0	0		0	0	0	0	0	0
152	ERR5200906		PRJEB42715	4.3.1.1	2019	South Asia	India		0	0	0	0	0	0	0	0		1	0	0		0	0	0	0	0	0
153	ERR5200904		PRJEB42715	4.3.1.1	2018	South Asia	India		0	0	0	0	0	0	0	0		0	1	0		0	0	0	0	0	0
154	ERR5200900		PRJEB42715	4.3.1.1	2019	South Asia	India		0	0	0	0	0	0	0	0		1	0	0		0	0	0	0	0	0
155	ERR5200897		PRJEB42715	4.3.1.1	2018	South Asia	India		0	0	0	0	0	0	0	0		1	0	0		0	0	0	0	0	0
156	ERR5200892		PRJEB42715	4.3.1.1	2019	South Asia	India		0	0	0	0	0	0	0	0		0	1	0		0	0	0	0	0	0
157	ERR5200874		PRJEB42715	4.3.1.1	2018	South Asia	India		0	0	0	0	0	0	0	0		1	0	0		0	0	0	0	0	0
158	SRR14864569		PRJNA319593	4.3.1.1	2019	South Asia	India		1	1	1	1	0	0	0	0		1	0	0		0	1	0	0	0	0
159	SRR14864551		PRJNA319593	3.1	2019	South Asia	India		0	0	0	0	0	0	0	0		1	0	0		0	0	0	0	0	0
160	SRR14864512		PRJNA319593	4.3.1.1	2020	South Asia	India		0	0	0	0	0	0	0	0		1	0	0		0	0	0	0	0	0
161	ERR213281		ERP001718	2.3.5	1994	Oceania	Fiji		0	0	0	0	0	0	0	0		0	0	0		0	0	0	0	0	0
162	ERR213271		ERP001718	4.2.3	1995	Oceania	Fiji		0	0	0	0	0	0	0	0		0	0	0		0	0	0	0	0	0
163	ERR213262		ERP001718	3.5	1996	Oceania	Fiji		0	0	0	0	0	0	0	0		0	0	0		0	0	0	0	0	0
164	ERR213225		ERP001718	4.2.2	2011	Oceania	Fiji		0	0	0	0	0	0	0	0		0	0	0		0	0	0	0	0	0
165	ERR213253		ERP001718	4.2	1996	Oceania	Fiji		0	0	0	0	0	0	0	0		0	0	0		0	0	0	0	0	0
166	ERR204259		ERP001718	4.2.1	2008	Oceania	Fiji		0	0	0	0	0	0	0	0		0	0	0		0	0	0	0	0	0
167	ERR357763		ERP001718	4.3.1.1	2012	South Asia	India		1	1	1	1	0	0	0	0		0	0	0		0	0	0	0	0	0
168	ERR357821		ERP001718	4.3.1.1	2011	South Asia	India		0	0	0	0	0	0	0	0		0	0	0		0	1	0	0	0	0
169	ERR357815		ERP001718	4.3.1.1	2011	South Asia	India		1	1	1	1	0	0	0	0		1	0	0		0	0	0	0	0	0
170	ERR357803		ERP001718	4.3.1.1	1992	Oceania	Fiji		1	1	1	1	0	0	0	0		0	0	0		0	0	0	0	0	0
171	ERR357793		ERP001718	4.3.1.1	2011	South Asia	India		0	0	0	0	0	0	0	0		1	0	0		0	0	0	0	0	0
172	ERR357775		ERP001718	0.0.2	2011	Southeast Asia	Indonesia		0	0	0	0	0	0	0	0		0	0	0		0	0	0	0	0	0
173	ERR357476		ERP001718	4.3.1.1	1993	Oceania	Fiji		0	1	1	1	0	0	0	0		0	0	0		0	0	0	0	0	0
174	ERR357442		ERP001718	4.3.1.1	2012	South Asia	India		0	0	0	0	0	0	0	0		1	0	0		0	0	0	0	0	0
175	ERR357471		ERP001718	2.1.7.2	1992	Oceania	Papua New Guinea		0	0	0	0	0	0	0	0		0	0	0		0	0	0	0	0	0
176	ERR357468		ERP001718	3.5.4.3	1992	Oceania	Samoa		0	0	0	0	0	0	0	0		0	0	0		0	0	0	0	0	0
177	ERR357440		ERP001718	3.5.4.1	2009	Oceania	Samoa		0	0	0	0	0	0	0	0		0	0	0		0	0	0	0	0	0
178	ERR352505		ERP001718	4.3.1.1	2011	South Asia	India		1	1	1	1	0	0	0	0		1	0	0		0	1	0	0	0	0
179	ERR352501		ERP001718	3.5.1	1985	Oceania	Fiji		0	0	0	0	0	0	0	0		0	0	0		0	0	0	0	0	0
180	ERR352467		ERP001718	2.1.5	2011	Southeast Asia	Indonesia		0	0	0	0	0	0	0	0		0	0	0		0	0	0	0	0	0
181	ERR352466		ERP001718	4.3.1.1	2011	South Asia	India		1	1	1	1	0	0	0	0		1	1	1		0	0	0	0	0	0
182	ERR352456		ERP001718	4.3.1.1	2011	South Asia	India		0	0	0	0	0	0	0	0		0	0	0		0	1	0	0	0	0
183	ERR352453		ERP001718	1.1.4	2011	NA	Not Provided		0	0	0	0	0	0	0	0		0	0	0		0	0	0	0	0	0
184	ERR352313		ERP001718	4.3.1.1	1992	Oceania	Fiji		1	1	1	1	0	0	0	0		0	0	0		0	0	0	0	0	0
185	ERR352272		ERP001718	4.3.1.1	2011	South Asia	India		0	0	0	0	0	0	0	0		0	1	0		0	0	0	0	0	0
186	ERR3804515		PRJEB14050	4.3.1.1	2017	South Asia	India		0	0	0	0	0	0	0	0		1	0	0		0	0	0	0	0	0
187	ERR3804508		PRJEB14050	4.3.1.1	2016	South Asia	India		0	0	0	0	0	0	0	0		1	0	0		0	0	0	0	0	0
188	ERR3804564		PRJEB14050	4.3.1.1	2017	South Asia	India		0	0	0	0	0	0	0	0		1	0	0		0	0	0	0	0	0
189	ERR3804504		PRJEB14050	4.3.1.1	2016	South Asia	India		0	0	0	0	0	0	0	0		1	0	0		0	0	0	0	0	0
190	ERR3804599		PRJEB14050	4.3.1.1	2017	South Asia	India		0	0	0	0	0	0	0	0		1	0	0		0	0	0	0	0	0
191	ERR3804526		PRJEB14050	4.3.1.1	2016	South Asia	India		0	0	0	0	0	0	0	0		0	0	0		0	1	0	0	0	0
192	ERR1837222		PRJEB14050	2.3.4	2009	South Asia	Nepal		0	0	0	0	0	0	0	0		0	0	0		0	0	0	0	0	0
193	SRR12567847		PRJNA660881	4.3.1.1	2020	Southeast Asia	Singapore		1	1	1	1	0	0	0	0		1	0	0		0	1	0	0	0	0
194	SRR12567844		PRJNA660881	4.3.1.1	2019	South Asia	Bangladesh		0	1	1	1	0	0	0	0		1	0	0		0	0	0	0	0	0
195	SRR12567843		PRJNA660881	4.3.1.3.Bdq	2019	Southeast Asia	Singapore		1	0	0	1	0	0	1	0		1	0	0		1	0	0	0	0	0
196	ERR4785127		PRJEB29740	4.3.1.1	2017	South Asia	India		0	0	0	0	0	0	0	0		1	0	0		0	0	0	0	0	0
197	ERR4785099		PRJEB29740	4.3.1.1	2017	South Asia	India		0	0	0	0	0	0	0	0		0	1	0		0	0	0	0	0	0
198	ERR4784656		PRJEB29740	4.3.1.2.1.1	2017	South Asia	India		0	0	0	0	1	0	1	0		1	1	1		0	0	0	1	0	0
199	ERR4784648		PRJEB29740	4.3.1.1	2017	South Asia	India		0	0	0	0	0	0	0	0		1	0	0		0	0	0	0	0	0
200	ERR4635583		PRJEB29740	4.3.1.1	2018	South Asia	India		0	0	0	0	0	0	0	0		1	0	0		0	0	0	0	0	0
201	ERR4635839		PRJEB29740	4.3.1.2.1.1	2018	South Asia	India		0	0	0	0	1	0	1	0		1	1	1		0	0	0	1	0	0
202	ERR4635821		PRJEB29740	4.3.1.2.1.1	2018	South Asia	India		0	0	0	0	1	0	1	0		1	1	1		0	0	0	1	0	0
203	ERR4635820		PRJEB29740	4.3.1.2.1.1	2018	South Asia	India		0	0	0	0	1	0	1	0		1	1	1		0	0	0	1	0	0
204	ERR4635808		PRJEB29740	4.3.1.2.1.1	2018	South Asia	India		0	0	0	0	1	0	1	0		1	1	1		0	0	0	1	0	0
205	ERR4635805		PRJEB29740	4.3.1.2.1.1	2018	South Asia	India		0	0	0	0	1	0	1	0		1	1	1		0	0	0	1	0	0
206	ERR4635787		PRJEB29740	4.3.1.2.1.1	2018	South Asia	India		0	0	0	0	1	0	1	0		1	1	1		0	0	0	1	0	0
207	ERR4635779		PRJEB29740	4.3.1.1	2017	South Asia	India		0	0	0	0	0	0	0	0		1	0	0		0	0	0	0	0	0
208	ERR4635595		PRJEB29740	4.3.1.2.1.1	2018	South Asia	India		0	0	0	0	1	0	1	0		1	1	1		0	0	0	1	0	0
209	ERR357651		ERP001718	4.3.1.1	1993	Southeast Asia	Vietnam		1	1	1	1	0	0	0	0		0	0	0		0	0	1	0	0	0
210	ERR349570		ERP001718	4.3.1.1	1993	Southeast Asia	Vietnam		1	1	1	1	0	0	0	0		0	0	0		0	0	1	0	0	0
211	ERR349425		ERP001718	3.2.1	1993	Southeast Asia	Vietnam		0	1	0	1	0	0	0	0		0	0	0		0	0	1	0	0	0
212	ERR349406		ERP001718	3.4	1994	Southeast Asia	Vietnam		0	0	0	0	0	0	0	0		0	0	0		0	1	0	0	0	0
213	ERR4042544		PRJEB37899	4.3.1	2019	South Asia	Nepal		0	0	0	0	0	0	0	0		0	1	0		0	0	0	0	0	0
214	ERR4042542		PRJEB37899	4.3.1	2019	South Asia	Nepal		0	0	0	0	0	0	0	0		0	1	0		0	0	0	0	0	0
215	ERR340792		ERP001718	2.2.3	2002	Southeast Asia	Laos		0	0	0	0	0	0	0	0		0	0	0		0	0	0	0	0	0
216	ERR331357		ERP001718	4.1	2004	Southeast Asia	Laos		0	0	0	0	0	0	0	0		0	0	0		0	0	0	0	0	0
217	ERR331313		ERP001718	3.5.2	2010	Southeast Asia	Laos		0	0	0	0	0	0	0	0		0	0	0		0	0	0	0	0	0
218	SRR10918353		PRJNA602421	4.3.1.1.P1	2019	South Asia	Pakistan		1	1	1	1	0	1	1	0		1	0	0		0	0	0	0	1	0
219	ERR5161871		PRJEB14050	3.2.2	2018	South Asia	Bangladesh		0	0	0	0	0	0	0	0		1	0	0		0	0	0	0	0	0
220	ERR5161455		PRJEB14050	3.2.2	2018	South Asia	Bangladesh		0	0	0	0	0	0	0	0		1	0	0		0	0	0	0	0	0
221	ERR5161521		PRJEB14050	3.2.2	2018	South Asia	Bangladesh		0	0	0	0	0	0	0	0		1	0	0		0	0	0	0	0	0
222	ERR5161358		PRJEB14050	4.3.1.1	2017	South Asia	Bangladesh		1	1	1	1	0	0	0	0		1	0	0		0	1	0	0	0	0
223	ERR5161326		PRJEB14050	2.1.7	2018	South Asia	Bangladesh		0	0	0	0	0	0	0	0		1	0	0		0	0	0	0	0	0
224	ERR3290625		PRJEB14050	3.3.2.Bd2	2011	South Asia	Bangladesh		0	0	0	0	0	0	0	0		0	1	0		0	1	0	0	0	0
225	ERR360622		ERP001718	0.1	1999	Africa	Morocco		0	0	0	0	0	0	0	0		0	0	0		0	0	0	0	0	0
226	ERR360695		ERP001718	1.1.3	2001	Africa	Angola		0	0	0	0	0	0	0	0		0	0	0		0	0	0	0	0	0
227	ERR360668		ERP001718	0.1.2	1999	Africa	Algeria		0	0	0	0	0	0	0	0		0	0	0		0	0	0	0	0	0
228	ERR360661		ERP001718	4.1	1973	Southeast Asia	Vietnam		0	1	0	1	0	0	0	0		0	0	0		0	0	1	0	0	0
229	ERR360660		ERP001718	2.3.1	2006	Africa	Cameroon		1	0	1	1	0	0	0	0		0	0	0		0	0	0	0	0	0
230	ERR360657		ERP001718	0.0.1	1998	Africa	Cameroon		0	0	0	0	0	0	0	0		0	0	0		0	0	0	0	0	0
231	ERR360644		ERP001718	0.1.1	1958	Africa	Cameroon		0	0	0	0	0	0	0	0		0	0	0		0	0	0	0	0	0
232	ERR360627		ERP001718	1.1.1	2005	Africa	Algeria		1	1	1	1	0	0	0	0		0	0	0		0	0	0	0	0	0
233	ERR360486		ERP001718	0.1.3	1998	South America	Peru		0	0	0	0	0	0	0	0		0	0	0		0	0	0	0	0	0
234	SRR12278721		PRJNA641578	4.3.1.2.EA3	2010	Africa	Rwanda		1	1	1	1	0	0	0	0		1	0	0		0	0	0	0	0	0
235	SRR15146317		PRJNA720150	3.5.4.2	2017	Oceania	Samoa		0	0	0	0	0	0	0	0		0	0	0		0	1	0	0	0	0
236	SRR15146289		PRJNA720150	4.3.1.1	2019	South Asia	India		0	0	0	0	0	0	0	0		1	0	0		0	0	0	0	0	0
237	ERR343302		ERP001718	4.3.1.1	2010	South Asia	India		0	0	0	0	0	0	0	0		0	1	0		0	0	0	0	0	0
238	ERR343278		ERP001718	3.5.4.1	2007	Oceania	Samoa		0	0	0	0	0	0	0	0		0	1	0		0	0	0	0	0	0
239	ERR343272		ERP001718	4.3.1.1	2006	South Asia	India		0	0	0	0	0	0	0	0		0	0	0		0	1	0	0	0	0
240	ERR343269		ERP001718	4.3.1.1	2005	South Asia	India		1	0	1	1	0	0	0	0		1	0	0		0	0	0	0	0	0
241	ERR343250		ERP001718	2.1.4	2002	NA	Not Provided		0	0	0	0	0	0	0	0		0	0	0		0	0	0	0	0	0
242	ERR343266		ERP001718	3.5.3	2004	Oceania	Samoa		0	0	0	0	0	0	0	0		0	0	0		0	1	0	0	0	0
243	ERR4244298		PRJEB20778	1.1	2012	South America	Chile		0	0	0	0	0	0	0	0		0	0	0		0	0	0	0	0	0
244	ERR4244305		PRJEB20778	1.2.1	2014	South America	Chile		0	0	0	0	0	0	0	0		0	0	0		0	0	0	0	0	0
245	ERR4025532		PRJEB30334	3.0.1	2017	South Asia	Pakistan		0	0	0	0	0	0	0	0		1	0	0		0	0	0	0	0	0
246	ERR4025469		PRJEB30334	4.3.1.1.P1	2018	South Asia	Pakistan		1	1	1	1	0	1	1	0		1	0	0		0	0	0	0	1	0
247	ERR4025381		PRJEB30334	4.3.1.1	2016	South Asia	Pakistan		1	1	1	1	0	1	1	0		1	0	0		0	0	0	0	1	0
248	ERR4025349		PRJEB30334	4.3.1.1	2017	South Asia	Pakistan		0	1	1	1	0	0	0	0		1	0	0		0	0	0	0	0	0
249	ERR4025182		PRJEB30334	4.3.1.1.P1	2018	South Asia	Pakistan		1	1	1	1	0	1	1	0		1	0	0		0	0	0	0	1	0
250	SRR9132390		PRJNA230403	2.2.1	2019	South Asia	India		0	0	0	0	0	0	0	0		1	0	0		0	0	0	0	0	0
251	SRR9021778		PRJNA230403	4.3.1.3.Bdq	2019	South Asia	Bangladesh		1	0	0	1	0	0	1	0		1	0	0		1	0	0	0	0	0
252	SRR8443671		PRJNA230403	4.3.1.2	2018	South Asia	India		0	0	0	0	1	0	1	0		1	0	0		0	0	0	1	0	0
253	SRR13611577		PRJNA230403	4.3.1.1	2017	South Asia	Bangladesh		1	1	1	1	0	0	0	0		1	0	0		0	1	0	0	0	0
254	SRR13246454		PRJNA230403	4.3.1.1	2017	South Asia	Bangladesh		1	1	1	1	0	0	0	0		1	0	0		0	1	0	0	0	0
255	ERR6294603		PRJEB30334	4	2017	South Asia	Nepal		0	0	0	0	0	0	0	0		0	0	0		0	0	0	0	0	0
256	SRR10267563		PRJNA230403	4.3.1.1.P1	2020	South Asia	Pakistan		1	1	1	1	0	1	1	0		1	0	0		0	0	0	0	1	0
257	SRR8568787		PRJNA248792	2.1	2019	Southeast Asia	Indonesia		0	0	0	0	0	0	0	0		0	0	0		0	0	0	0	0	0
258	SRR8554071		PRJNA248792	4.3.1.2	2019	Asia	Iraq		0	0	0	0	0	1	0	0		1	0	0		0	0	0	0	1	0
259	SRR8514765		PRJNA248792	4.3.1.2.1.1	2018	South Asia	India		0	0	0	0	1	0	1	0		1	1	1		0	0	0	1	0	0
260	SRR8489340		PRJNA248792	4.3.1.2	2019	Asia	Iraq		0	0	0	0	0	1	0	0		1	0	0		0	0	0	0	1	0
261	SRR7165355		PRJNA248792	4.3.1.1	2017	South Asia	Pakistan		1	1	1	1	0	0	0	0		1	0	0		0	1	0	0	0	0
262	SRR1967531		PRJNA248792	4.3.1.1	2014	South Asia	Bangladesh		1	1	1	1	0	0	0	0		1	0	0		0	1	0	0	0	0
263	SRR1967503		PRJNA248792	4.3.1.2.1	2014	South Asia	India		0	0	0	0	0	0	0	0		1	1	1		0	0	0	0	0	0
264	ERR422817		PRJEB3215	4.3.1.1	2011	South Asia	India		1	1	1	1	0	0	0	0		1	0	0		0	1	0	0	0	0
265	ERR422759		PRJEB3215	4.3.1.1	2009	South Asia	India		0	0	0	0	0	0	0	0		0	1	0		0	1	0	0	0	0
266	ERR1764622		PRJEB15284	4.3.1	1984	South Asia	Pakistan		1	1	1	1	0	0	0	0		0	0	0		0	0	1	0	0	0
267	ERR1764598		PRJEB15284	4.3.1.1	1993	South Asia	India		1	1	1	1	0	0	0	0		0	0	0		0	0	1	0	0	0
268	ERR1764587		PRJEB15284	4.3.1.1	1992	South Asia	India		1	1	1	1	0	0	0	0		0	0	0		0	0	1	0	0	0
269	ERR1764586		PRJEB15284	4.3.1.1	1992	South Asia	India		1	1	1	1	0	0	0	0		0	0	0		0	0	1	0	0	0
270	ERR1764583		PRJEB15284	4.3.1.1	1991	South Asia	India		1	1	1	1	0	0	0	0		0	0	0		0	0	1	0	0	0
271	ERR1764582		PRJEB15284	4.3.1.1	1991	South Asia	India		0	0	0	0	0	0	0	0		0	0	0		0	0	0	0	0	0
272	ERR1764580		PRJEB15284	4.3.1.1	1991	South Asia	India		0	0	0	0	0	0	0	0		0	0	0		0	0	0	0	0	0
273	ERR1764579		PRJEB15284	4.3.1.1	1991	South Asia	India		0	1	1	0	0	0	0	0		0	0	0		0	0	1	0	0	0
274	ERR1764578		PRJEB15284	4.3.1.1	1990	South Asia	India		1	0	1	1	0	0	0	0		0	0	0		0	0	1	0	0	0
275	ERR1764577		PRJEB15284	4.3.1.1	1990	South Asia	India		0	0	0	0	0	0	0	0		0	0	0		0	0	0	0	0	0
276	ERR1764576		PRJEB15284	4.3.1.1	1990	South Asia	India		1	1	1	1	0	0	0	0		0	0	0		0	0	1	0	0	0
277	ERR1791758		PRJEB15284	4.3.1.1	1990	South Asia	India		0	0	0	0	0	0	0	0		0	0	0		0	0	0	0	0	0
278	ERR1764567		PRJEB15284	4.3.1	1988	South Asia	India		0	0	0	0	0	0	0	0		0	0	0		0	0	0	0	0	0
279	ERR1764565		PRJEB15284	4.3.1	1988	South Asia	India		0	0	0	0	0	0	0	0		0	0	0		0	0	0	0	0	0
280	ERR1764649		PRJEB15284	4.3.1.1	1985	South Asia	Pakistan		0	0	0	0	0	0	0	0		0	0	0		0	0	0	0	0	0
281	ERR1764540		PRJEB15284	4.3.1	1983	South Asia	India		0	0	0	0	0	0	0	0		0	0	0		0	0	0	0	0	0
282	DRR071033		PRJDB5169	4.3.1.1	2010	South Asia	India		1	0	0	1	0	0	0	0		1	0	0		0	0	0	0	0	0
283	DRR071027		PRJDB5169	4.3.1.1	2008	South Asia	India		0	0	0	0	0	0	0	0		1	0	0		0	0	0	0	0	0
284	DRR071000		PRJDB5169	4.3.1.1	2003	South Asia	India		0	0	0	0	0	0	0	0		1	0	0		0	0	0	0	0	0
285	ERR984932		PRJEB8666	0.0.3	2015	Africa	Ghana		0	0	0	0	0	0	0	0		0	0	0		0	0	0	0	0	0
286	ERR326642		ERP001718	2.1.9	2005	Southeast Asia	Indonesia		0	0	0	0	0	0	0	0		0	0	0		0	0	0	0	0	0
287	ERR326625		ERP001718	2.1.6	2010	Southeast Asia	Indonesia		0	0	0	0	0	0	0	0		0	0	0		0	0	0	0	0	0
288	ERR326623		ERP001718	2.1.8	2007	Southeast Asia	Indonesia		0	0	0	0	0	0	0	0		0	0	0		0	0	0	0	0	0
289	ERR331212		ERP001718	2.1.3	2008	Southeast Asia	Indonesia		0	0	0	0	0	0	0	0		0	0	0		0	0	0	0	0	0
290	ERR331218		ERP001718	2.1.1	2006	Southeast Asia	Indonesia		0	0	0	0	0	0	0	0		0	0	0		0	0	0	0	0	0
291	ERR3527963		PRJEB34107	4.3.1	2019	South Asia	India		1	0	1	1	0	1	1	0		1	0	0		0	0	0	0	1	0
292	ERR4695929		PRJEB40811	3.3.1	2017	South Asia	India		0	0	0	0	0	0	0	0		1	0	0		0	0	0	0	0	0
293	ERR4695909		PRJEB40811	4.3.1.2.1	2017	South Asia	India		0	0	0	0	0	0	0	0		1	1	1		0	0	0	0	0	0
294	ERR4695948		PRJEB40811	4.3.1.2.1	2017	South Asia	India		0	0	0	0	0	0	0	0		1	1	1		0	0	0	0	0	0
295	ERR4695887		PRJEB40811	4.3.1.1	2017	South Asia	India		0	0	0	0	0	0	0	0		0	1	0		0	0	0	0	0	0
296	ERR4695932		PRJEB40811	4.3.1.2.1	2017	South Asia	India		0	0	0	0	0	0	0	0		1	1	1		0	0	0	0	0	0
297	ERR4695942		PRJEB40811	4.3.1.2.1	2017	South Asia	India		0	0	0	0	0	0	0	0		1	1	1		0	0	0	0	0	0
298	ERR4695896		PRJEB40811	4.3.1.2.1	2017	South Asia	India		0	0	0	0	0	0	0	0		1	1	1		0	0	0	0	0	0
299	ERR4695906		PRJEB40811	4.3.1.1	2017	South Asia	India		0	0	0	0	0	0	0	0		1	0	0		0	0	0	0	0	0
300	ERR4695945		PRJEB40811	4.3.1.2.1	2017	South Asia	India		0	0	0	0	0	0	0	0		1	1	1		0	0	0	0	0	0
301	ERR279154		ERP001718	2.4.1	2011	Africa	Malawi		0	0	0	0	0	0	0	0		0	0	0		0	0	0	0	0	0
302	ERR279107		ERP001718	4.1.1	2011	Africa	Malawi		0	0	0	0	0	0	0	0		0	0	0		0	0	0	0	0	0
303	ERR357596		ERP001718	2.5.1	2010	Africa	Democratic Republic of the Congo		1	0	1	1	0	0	0	0		0	0	0		0	0	1	0	0	0
304	ERR984766		PRJEB8666	2.5.2	2012	Africa	Madagascar		0	0	0	0	0	0	0	0		0	0	0		0	0	0	0	0	0
305	ERR2093318		ERP022510	4.3.1.1.P1	2017	South Asia	Pakistan		1	1	1	1	0	1	1	0		1	0	0		0	0	0	0	1	0
306	ERR2093242		ERP022510	4.3.1.1.P1	2016	South Asia	Pakistan		1	1	1	1	0	1	1	0		1	0	0		0	0	0	0	1	0
307	ERR2093276		ERP022510	4.3.1.1.P1	2017	South Asia	Pakistan		1	1	1	1	0	1	1	0		1	0	0		0	0	0	0	1	0
308	ERR2093267		ERP022510	4.3.1.1.P1	2017	South Asia	Pakistan		1	1	1	1	0	1	1	0		1	0	0		0	0	0	0	1	0
309	ERR2093255		ERP022510	4.3.1.1.P1	2017	South Asia	Pakistan		1	1	1	1	0	1	1	0		1	0	0		0	0	0	0	1	0
310	ERR2093247		ERP022510	4.3.1.1.P1	2016	South Asia	Pakistan		1	1	1	1	0	1	1	0		1	0	0		0	0	0	0	1	0
311	ERR4362707		PRJEB30334	4.3.1.1	2017	South Asia	Bangladesh		1	1	1	1	0	0	0	0		1	0	0		0	1	0	0	0	0
312	ERR4362699		PRJEB30334	3.2.2	2018	South Asia	Bangladesh		0	0	0	0	0	0	0	0		1	0	0		0	0	0	0	0	0
313	ERR4362695		PRJEB30334	3.2.2	2017	South Asia	Bangladesh		0	0	0	0	0	0	0	0		1	0	0		0	0	0	0	0	0
314	ERR4362690		PRJEB30334	2.3.3	2017	South Asia	Bangladesh		0	0	0	0	0	0	0	0		0	0	0		0	0	0	0	0	0
315	ERR4362681		PRJEB30334	4.3.1.1	2016	South Asia	Bangladesh		1	1	1	1	0	0	0	0		1	0	0		0	0	0	0	0	0
316	ERR4362678		PRJEB30334	4.3.1.1	2018	South Asia	Bangladesh		1	1	1	1	0	0	0	0		1	0	0		0	1	0	0	0	0
317	ERR4362670		PRJEB30334	4.3.1.1	2017	South Asia	Bangladesh		1	1	1	1	0	0	0	0		1	0	0		0	1	0	0	0	0
318	ERR4362659		PRJEB30334	3.2.2	2017	South Asia	Bangladesh		0	0	0	0	0	0	0	0		1	0	0		0	0	0	0	0	0
319	ERR4362637		PRJEB30334	4.3.1.1	2016	South Asia	Bangladesh		1	1	1	1	0	0	0	0		1	0	0		0	1	0	0	0	0
320	ERR4362620		PRJEB30334	4.3.1.1	2017	South Asia	Bangladesh		1	1	1	1	0	0	0	0		1	0	0		0	0	0	0	0	0
321	ERR4362561		PRJEB30334	2.3.3	2017	South Asia	Bangladesh		0	0	0	0	0	0	0	0		1	0	0		0	0	0	0	0	0
322	ERR4362551		PRJEB30334	4.3.1.1	2017	South Asia	Bangladesh		1	1	1	1	0	0	0	0		1	0	0		0	1	0	0	0	0
323	ERR4362512		PRJEB30334	4.3.1.1	2016	South Asia	Bangladesh		1	1	1	1	0	0	0	0		1	0	0		0	1	0	0	0	0
324	ERR4362500		PRJEB30334	4.3.1.1	2017	South Asia	Bangladesh		1	1	1	1	0	0	0	0		1	0	0		0	1	0	0	0	0
325	ERR4362490		PRJEB30334	3.3.2	2017	South Asia	Bangladesh		0	0	0	0	0	0	0	0		1	0	0		0	0	0	0	0	0
326	ERR4362488		PRJEB30334	3.2.2	2017	South Asia	Bangladesh		0	0	0	0	0	0	0	0		1	0	0		0	0	0	0	0	0
327	ERR4362439		PRJEB30334	3.2.2	2017	South Asia	Bangladesh		0	0	0	0	0	0	0	0		1	0	0		0	0	0	0	0	0
328	ERR4362435		PRJEB30334	4.3.1.1	2017	South Asia	Bangladesh		1	1	1	1	0	0	0	0		1	0	0		0	0	0	0	0	0
329	ERR4362415		PRJEB30334	3.3.2	2017	South Asia	Bangladesh		0	0	0	0	0	0	0	0		1	0	0		0	0	0	0	0	0
330	ERR4362390		PRJEB30334	4.3.1.1	2017	South Asia	Bangladesh		1	1	1	1	0	0	0	0		1	0	0		0	0	0	0	0	0
331	ERR4362389		PRJEB30334	3.2.2	2017	South Asia	Bangladesh		0	0	0	0	0	0	0	0		1	0	0		0	0	0	0	0	0
332	ERR4362386		PRJEB30334	3.2.2	2017	South Asia	Bangladesh		0	0	0	0	0	0	0	0		1	0	0		0	0	0	0	0	0
333	ERR4362354		PRJEB30334	3.3.2	2018	South Asia	Bangladesh		0	0	0	0	0	0	0	0		1	0	0		0	0	0	0	0	0
334	ERR4362353		PRJEB30334	4.3.1.1	2018	South Asia	Bangladesh		1	1	1	1	0	0	0	0		1	0	0		0	0	0	0	0	0
335	ERR4362350		PRJEB30334	4.3.1.1	2018	South Asia	Bangladesh		0	1	1	1	0	0	0	0		1	0	0		0	1	0	0	0	0
336	ERR4362346		PRJEB30334	4.3.1.1	2018	South Asia	Bangladesh		0	1	1	1	0	0	0	0		1	0	0		0	1	0	0	0	0
337	ERR4325874		PRJEB30334	3.2.2	2017	South Asia	Bangladesh		0	0	0	0	0	0	0	0		1	0	0		0	0	0	0	0	0
338	ERR4326130		PRJEB30334	4.3.1.1	2017	South Asia	Bangladesh		1	1	1	1	0	0	0	0		1	0	0		0	1	0	0	0	0
339	ERR4326083		PRJEB30334	4.3.1.1	2018	South Asia	Bangladesh		1	1	1	1	0	0	0	0		1	0	0		0	0	0	0	0	0
340	ERR4303902		PRJEB30334	3.2.2	2017	South Asia	Bangladesh		0	0	0	0	0	0	0	0		1	0	0		0	0	0	0	0	0
341	ERR3477465		PRJEB33978	4.3.1.1	2016	South Asia	Bangladesh		1	1	1	1	0	0	0	0		1	0	0		0	1	0	0	0	0
342	ERR3477464		PRJEB33978	4.3.1.1	2016	South Asia	Bangladesh		1	1	1	1	0	0	0	0		1	0	0		0	1	0	0	0	0
343	ERR3477463		PRJEB33978	4.3.1.1	2016	South Asia	Bangladesh		1	1	1	1	0	0	0	0		1	0	0		0	1	0	0	0	0
344	ERR3477462		PRJEB33978	4.3.1.1	2016	South Asia	Bangladesh		1	1	1	1	0	0	0	0		1	0	0		0	1	0	0	0	0
345	ERR3477461		PRJEB33978	4.3.1.1	2016	South Asia	Bangladesh		1	1	1	1	0	0	0	0		1	0	0		0	1	0	0	0	0
346	ERR3477460		PRJEB33978	4.3.1.1	2015	South Asia	Bangladesh		1	1	1	1	0	0	0	0		1	0	0		0	1	0	0	0	0
347	ERR3477459		PRJEB33978	4.3.1.1	2014	South Asia	Bangladesh		1	1	1	1	0	0	0	0		1	0	0		0	1	0	0	0	0
348	ERR3477458		PRJEB33978	4.3.1.1	2014	South Asia	Bangladesh		1	1	1	1	0	0	0	0		1	0	0		0	1	0	0	0	0
349	ERR3477457		PRJEB33978	4.3.1.1	2014	South Asia	Bangladesh		1	1	1	1	0	0	0	0		1	0	0		0	1	0	0	0	0
350	ERR3477455		PRJEB33978	4.3.1.1	2014	South Asia	Bangladesh		1	1	1	1	0	0	0	0		1	0	0		0	1	0	0	0	0
351	ERR3477454		PRJEB33978	4.3.1.1	2013	South Asia	Bangladesh		1	1	1	1	0	0	0	0		1	0	0		0	0	0	0	0	0
352	ERR3477453		PRJEB33978	4.3.1.1	2013	South Asia	Bangladesh		1	1	1	1	0	0	0	0		1	0	0		0	1	0	0	0	0
353	ERR5167509		PRJEB41411	4.3.1.1	2017	South Asia	Bangladesh		1	1	1	1	0	0	0	0		1	0	0		0	1	0	0	0	0
354	ERR420432		ERP001028	4.3.1.1	2009	South Asia	India		1	1	1	1	0	0	0	0		1	0	0		0	0	0	0	0	0
355	ERR420429		ERP001028	4.3.1.1	2009	South Asia	India		0	0	0	0	0	0	0	0		1	0	0		0	0	0	0	0	0
356	ERR420425		ERP001028	4.3.1.1	2011	South Asia	India		1	1	1	1	0	0	0	0		1	0	0		0	1	0	0	0	0
357	ERR420415		ERP001028	4.3.1.1	2009	South Asia	India		1	1	1	1	0	0	0	0		1	0	0		0	1	0	0	0	0
358	ERR279352		ERP002086	2.2.4	2004	South Asia	India		0	0	0	0	0	0	0	0		1	0	0		0	0	0	0	0	0
359	ERR279348		ERP002086	4.3.1.1	2005	South Asia	India		1	1	1	1	0	0	0	0		1	0	0		0	0	0	0	0	0
360	ERR6118182		PRJEB42715	4.3.1.1	2018	South Asia	India		0	0	0	0	0	0	0	0		1	0	0		0	1	0	0	0	0
361	ERR6118159		PRJEB42715	4.3.1.1	2017	South Asia	India		1	1	1	1	0	0	0	0		1	0	0		0	1	0	0	0	0
362	ERR279349		ERP002086	4.3.1.1	2005	South Asia	India		1	1	1	1	0	0	0	0		1	0	0		0	1	0	0	0	0
363	ERR5201101		PRJEB42715	4.3.1.3	2018	South Asia	India		0	0	0	0	0	0	0	0		0	1	0		0	0	0	0	0	0
364	ERR5201191		PRJEB42715	4.3.1.1	2019	South Asia	India		0	0	0	0	0	0	0	0		1	0	0		0	0	0	0	0	0
365	ERR3804571		PRJEB14050	4.3.1.1	2017	South Asia	India		0	0	0	0	0	0	0	0		1	0	0		0	0	0	0	0	0
366	ERR4042543		PRJEB37899	4.3.1	2019	South Asia	Nepal		0	0	0	0	0	0	0	0		0	1	0		0	0	0	0	0	0
367	ERR1764570		PRJEB15284	4.3.1	1989	South Asia	India		0	1	1	1	0	0	0	0		0	0	0		0	0	1	0	0	0
368	ERR4362467		PRJEB30334	4.3.1.3	2017	South Asia	Bangladesh		0	0	0	0	0	0	0	0		0	1	0		0	0	0	0	0	0
369	ERR4304070		PRJEB30334	4.3.1.3	2018	South Asia	Bangladesh		0	0	0	0	0	0	0	0		0	1	0		0	0	0	0	0	0
370	Reference		PRJNA236	3.2.1	1993	Southeast Asia	Vietnam		0	0	0	0	0	0	0	0		0	0	0		0	0	0	0	0	0
371	GCA 000007545		PRJNA371	4.1	1916	Eastern Europe	Russia		0	0	0	0	0	0	0	0		0	0	0		0	0	0	0	0	0
372	ERR314372		PRJEB3255	4.1	2013	NA	NA		0	0	0	0	0	0	0	0		0	0	0		0	0	0	0	0	0
373	ERR314357		PRJEB3255	4.1	2013	NA	NA		0	0	0	0	0	0	0	0		0	0	0		0	0	0	0	0	0
374	ERR15664398 (BV338)		ERP180893	4.3.1.3.Bdq	2023	South Asia	India		1	0	0	1	0	0	1	0		1	0	0		1	0	0	0	0	0
375	ERR14867535 (BT-10862)		PRJEB88734	4.3.1.1.1	2024	South Asia	India	This study	0	0	0	0	0	1	1	1		1	0	0		1	0	0	1	0	0
376	ERR14867539 (BT-12236)	chromosome CP189854, plasmid1 CP189855, plasmid2 CP189856	PRJEB88734	4.3.1.1.1	2024	South Asia	India	This study	0	0	0	0	0	1	1	1		1	0	0		1	0	0	1	0	0
377	ERR14867538 (BT14177)		PRJEB88734	4.3.1.1.1	2024	South Asia	India	This study	0	0	0	0	0	1	1	1		1	0	0		1	0	0	1	0	0
378	ERR14867537 (BT15401)		PRJEB88734	4.3.1.1.1	2024	South Asia	India	This study	0	0	0	0	0	1	1	1		1	0	0		1	0	0	1	0	0
379	ERR14867533 (B5777)		PRJEB88734	4.3.1.1.1	2024	South Asia	India	This study	0	0	0	0	0	1	1	1		1	0	0		1	0	0	1	0	0
380	ERR14867532 (B2288)	chromosome CP178588, plasmid1 CP178589, plasmid2 CP178590	PRJEB88734	4.3.1.1.1	2024	South Asia	India	This study	0	0	0	0	0	1	1	1		1	0	0		1	0	0	1	0	0
381	ERR14867544 (B5971)		PRJEB88734	4.3.1.1.1	2024	South Asia	India	This study	0	0	0	0	0	1	1	1		1	0	0		1	0	0	1	0	0
382	ERR14867545 (BC248)		PRJEB88734	4.3.1.1.1	2024	South Asia	India	This study	0	0	0	0	0	1	1	1		1	0	0		1	0	0	1	0	0
383	ERR14867542 (FB01)		PRJEB88734	4.3.1.1.1	2024	South Asia	India	This study	0	0	0	0	0	1	1	1		1	0	0		1	0	0	1	0	0
384	ERR14867541 (BT-15985)		PRJEB88734	4.3.1.1.1	2024	South Asia	India	This study	0	0	0	0	0	1	1	1		1	0	0		1	0	0	1	0	0
385	ERR14867543 (PDH2)		PRJEB88734	4.3.1.1.1	2024	South Asia	India	This study	0	0	0	0	0	1	1	1		1	0	0		1	0	0	1	0	0
386	ERR14867540 (BT-17157)		PRJEB88734	4.3.1.1.1	2025	South Asia	India	This study	0	0	0	0	0	1	1	1		1	0	0		1	0	0	1	0	0
387	ERR14867534 (BT-15499)		PRJEB88734	4.3.1.1.1	2024	South Asia	India	This study	0	0	0	0	0	1	1	1		1	0	0		1	0	0	1	0	0
388	ERR14867546 (BT-15515)		PRJEB88734	4.3.1.1.1	2024	South Asia	India	This study	0	0	0	0	0	1	1	1		1	0	0		1	0	0	1	0	0
389	ERR14867536 (BT-15709)		PRJEB88734	4.3.1.1.1	2024	South Asia	India	This study	0	0	0	0	0	1	1	1		1	0	0		1	0	0	1	0	0
390	ERR15187847 (ADLM-01)		PRJEB88734	4.3.1.1.1	2025	South Asia	India	This study	0	0	0	0	0	1	1	1		1	0	0		1	0	0	1	0	0
391	ERR15187849 (480/16319)		PRJEB88734	4.3.1.1.1	2025	South Asia	India	This study	0	0	0	0	0	1	1	1		1	0	0		1	0	0	1	0	0
392	ERR15187852 (FB02)		PRJEB88734	4.3.1.1.1	2025	South Asia	India	This study	0	0	0	0	0	1	1	1		1	0	0		1	0	0	1	0	0
393	ERR15187853 (BT-17019)		PRJEB88734	4.3.1.1	2025	South Asia	India	This study	0	0	0	0	0	1	1	0		1	0	0		1	0	0	0	0	0
394	ERR15187850 (BT-1949)		PRJEB88734	4.3.1.1.1	2025	South Asia	India	This study	0	0	0	0	0	1	1	1		1	0	0		1	0	0	1	0	0
395	ERR15187848 (BA4920)		PRJEB88734	4.3.1.1.1	2025	South Asia	India	This study	0	0	0	0	0	1	1	1		1	0	0		1	0	0	1	0	0
396	ERR15187851 (336/11763)		PRJEB88734	4.3.1.1.1	2025	South Asia	India	This study	0	0	0	0	0	1	1	1		1	0	0		1	0	0	1	0	0
397	ERR15663526 (B-1295)		PRJEB88734	4.3.1.1.1	2025	South Asia	India	This study	0	0	0	0	0	1	1	1		1	0	0		1	0	0	1	0	0
398	ERR15663527 (BC-29)		PRJEB88734	4.3.1.1.1	2025	South Asia	India	This study	0	0	0	0	0	1	1	1		1	0	0		1	0	0	1	0	0
399	ERR15663528 (BC-474)		PRJEB88734	4.3.1.1.1	2025	South Asia	India	This study	0	0	0	0	0	1	1	1		1	0	0		1	0	0	1	0	0
400	ERR15663529 (BT0149A)		PRJEB88734	4.3.1.1.1	2025	South Asia	India	This study	0	0	0	0	0	1	1	1		1	0	0		1	0	0	1	0	0
401	ERR15663530 (BT-4233)		PRJEB88734	4.3.1.1.1	2025	South Asia	India	This study	0	0	0	0	0	1	1	1		1	0	0		1	0	0	1	0	0
402	ERR15663531 (BT-4277)		PRJEB88734	4.3.1.1.1	2025	South Asia	India	This study	0	0	0	0	0	1	1	1		1	0	0		1	0	0	1	0	0
403	ERR15663532 (BT-4326)		PRJEB88734	4.3.1.1.1	2025	South Asia	India	This study	0	0	0	0	0	1	1	1		1	0	0		1	0	0	1	0	0
404	ERR15663533 (BT-5665)		PRJEB88734	4.3.1.1.1	2025	South Asia	India	This study	0	0	0	0	0	1	1	1		1	0	0		1	0	0	1	0	0
405	ERR15663534 (BT-6355)		PRJEB88734	4.3.1.1.1	2025	South Asia	India	This study	0	0	0	0	0	1	1	1		1	0	0		1	0	0	1	0	0
406	ERR15663535 (FB03)		PRJEB88734	4.3.1.1.1	2025	South Asia	India	This study	0	0	0	0	0	1	1	1		1	0	0		1	0	0	1	0	0
407	ERR11458680		PRJEB62461	4.3.1.2.2	2022	South Asia	India		0	0	1	1	0	1	1	0		1	0	0		1	1	0	1	0	0
408	ERR12081864		PRJEB62461	4.3.1.2.2	2022	South Asia	India		0	0	1	1	0	1	1	0		1	0	0		1	1	0	1	0	0
409	ERR12081846		PRJEB62461	4.3.1.2.2	2022	South Asia	India		0	0	1	1	0	1	1	0		1	0	0		1	1	0	1	0	0
410	ERR11458682		PRJEB62461	4.3.1.2.2	2022	South Asia	India		0	0	1	1	0	1	1	0		1	0	0		1	1	0	1	0	0
411	ERR11458676		PRJEB62461	4.3.1.2.2	2022	South Asia	India		0	0	1	1	0	1	1	0		1	0	0		1	1	0	1	0	0
412	ERR11458681		PRJEB62461	4.3.1.2.2	2022	South Asia	India		0	0	1	1	0	1	1	0		1	0	0		1	1	0	1	0	0
413	ERR12081865		PRJEB62461	4.3.1.2.2	2022	South Asia	India		0	0	1	1	0	1	1	0		1	0	0		1	1	0	1	0	0
414	ERR12081857		PRJEB62461	4.3.1.2.2	2022	South Asia	India		0	0	1	1	0	1	1	0		1	0	0		1	1	0	1	0	0
415	ERR11458675		PRJEB62461	4.3.1.2.2	2022	South Asia	India		0	0	1	1	0	1	1	0		1	0	0		1	1	0	1	0	0
416	ERR12081923		PRJEB62461	4.3.1.2.2	2023	South Asia	India		0	0	1	1	0	1	1	0		1	0	0		1	1	0	1	0	0
417	ERR12081790		PRJEB62461	4.3.1.2.2	2023	South Asia	India		0	0	1	1	0	1	1	0		1	0	0		1	1	0	1	0	0
418	ERR12081795		PRJEB62461	4.3.1.2.2	2023	South Asia	India		0	0	1	1	0	1	1	0		1	0	0		1	1	0	1	0	0
419	ERR12081929		PRJEB62461	4.3.1.2.2	2023	South Asia	India		0	0	1	1	0	1	1	0		1	0	0		1	1	0	1	0	0
420	ERR12081925		PRJEB62461	4.3.1.2.2	2023	South Asia	India		0	0	1	1	0	1	1	0		1	0	0		1	1	0	1	0	0
421	ERR12081793		PRJEB62461	4.3.1.2.2	2023	South Asia	India		0	0	1	1	0	1	1	0		1	0	0		1	1	0	1	0	0
422	ERR12081795		PRJEB62461	4.3.1.2.2	2023	South Asia	India		0	0	1	1	0	1	1	0		1	0	0		1	1	0	1	0	0
423	ERR12081926		PRJEB62461	4.3.1.2.2	2023	South Asia	India		0	0	1	1	0	1	1	0		1	0	0		1	1	0	1	0	0
424	ERR12081789		PRJEB62461	4.3.1.2.2	2023	South Asia	India		0	0	1	1	0	1	1	0		1	0	0		1	1	0	1	0	0
425	ERR12081927		PRJEB62461	4.3.1.2.2	2023	South Asia	India		0	0	1	1	0	1	1	0		1	0	0		1	1	0	1	0	0
426	ERR12081794		PRJEB62461	4.3.1.2.2	2023	South Asia	India		0	0	1	1	0	1	1	0		1	0	0		1	1	0	1	0	0
427	ERR12081924		PRJEB62461	4.3.1.2.2	2023	South Asia	India		0	0	1	1	0	1	1	0		1	0	0		1	1	0	1	0	0
428	ERR12081797		PRJEB62461	4.3.1.2.2	2023	South Asia	India		0	0	1	1	0	1	1	0		1	0	0		1	1	0	1	0	0
429	ERR12081796		PRJEB62461	4.3.1.2.2	2023	South Asia	India		0	0	1	1	0	1	1	0		1	0	0		1	1	0	1	0	0
430	ERR15664400 (BA9204)		ERP180893	4.3.1.2.1	2023	South Asia	India		0	0	0	0	0	0	0	0		1	1	1		0	0	0	0	0	0
431	ERR15664399 (BA11780)		ERP180893	4.3.1.2.1	2023	South Asia	India		0	0	0	0	0	0	0	0		1	1	1		0	0	0	0	0	0
432	MQUL01		PRJNA355343	4.3.1.2.1	2015	South Asia	India		0	0	0	0	1	0	1	0		1	1	1		0	0	0	1	0	0
433	MQUO01		PRJNA355346	4.3.1.2.1	2016	South Asia	India		0	0	0	0	1	0	1	0		1	1	1		0	0	0	1	0	0
434	MQUM01		PRJNA355344	4.3.1.2.1	2016	South Asia	India		0	0	0	0	1	0	1	0		1	0	0		0	0	0	1	0	0
435	LHST		PRJNA627952	4.3.1.2.1.1	2019	South Asia	Pakistan		1	1	1	1	0	1	1	1		1	0	0		0	0	0	0	0	0
436	NIFP01		PRJNA388842	4.3.1.1.P1	2017	South Asia	Pakistan		1	1	1	1	0	1	1	0		1	0	0		0	0	0	0	1	0
437	SRR22801806		PRJNA248792	4.3.1.1.P1	2018	South Asia	Pakistan		0	0	1	1	0	0	0	1		1	0	0		0	0	0	0	0	1
438	SRR22221299		PRJNA248792	4.3.1.1.P1	2022	South Asia	Pakistan		1	1	1	1	0	1	1	1		1	0	0		0	0	0	0	0	1
439	SRR22801763		PRJNA248792	4.3.1.1.P1	2022	South Asia	Pakistan		1	1	1	1	0	1	1	1		1	0	0		0	0	0	0	0	1
440	SRR22801766		PRJNA248792	4.3.1.1.P1	2022	South Asia	Pakistan		1	1	1	1	0	1	1	1		1	0	0		0	0	0	0	0	1
441	SRR22221287		PRJNA248792	4.3.1.1.P1	2022	South Asia	Pakistan		1	1	1	1	0	1	1	1		1	0	0		0	0	0	0	0	1
442	ERR6118166		PRJEB42715	4.3.1.1	2018	South Asia	India		0	0	0	0	0	0	0	0		1	0	0		0	0	0	0	0	0
443	ERR6118181		PRJEB42715	4.3.1.1	2018	South Asia	India		0	0	0	0	0	0	0	0		1	0	0		0	0	0	0	0	0
444	ERR6118170		PRJEB42715	4.3.1.1	2018	South Asia	India		0	0	0	0	0	0	0	0		1	0	0		0	0	0	0	0	0
445	ERR357632		ERP001718	4.3.1.2	2011	South Asia	Nepal		0	0	0	0	0	0	0	0		1	0	0		0	0	0	0	0	0

## Sheet: Table_S3
Table S3 Detailed overview of single nucleotide polymorphism (SNP)
S. No	Reference Position	Nucleotide Position	Mutation Annotation	Locus tag	Gene/Gene Synonym	Product
1	1109032	57/306	synonymous_variant c.57G>A p.Val19Val	STY1147	yccD	conserved hypothetical protein
2	2142929	498/1479	stop_gained c.498G>A p.Trp166*	STY2314	wzxC	putative transmembrane transport protein
3	2145161	1186/1371	missense_variant c.1186C>T p.His396Tyr	STY2316	manB	phosphomannomutase
4	3249157	692/1035	disruptive_inframe_deletion c.692_700delACGGCGATT p.Tyr231_Asp233del	STY3403		possible oxidoreductase
5	3924217	563/1224	missense_variant c.563G>A p.Arg188Gln	STY4064	dfp	conserved hypothetical protein
6	1116283
7	1409468
